# Supplementary material for: Reproductive isolation in two strains of the marine rotifer Brachionus cf. ibericus (Rotifera, Monogononta) from Quintana Roo, México
Source: Biodivers Data J. 2026 Apr 1;14:e128770. doi: 10.3897/BDJ.14.e128770 (PMC13062783; doi:10.3897/BDJ.14.e128770)
Supplement: Supplementary material 1 — Appendice 1 [file bdj-14-e128770-s001.xlsx]

## Sheet: Hoja1
Tabla 5. PERMANOVA table of results.
Source	df	SS	MS	Pseudo-F	P(perm)
Morpho type by region	5	4426.9	885.38	17.547	0.0001
Res	174	8779.8	50.458
Total	179	13207
Tabla 6. PERMANOVA - Pair-wise tests: C= Cancun, S= Sian Kaan.
Groups	t	P(perm)	Unique perms	P(MC)
small-C/ medium-C	4.3751	0.0001	9934	0.0002
small-C/ large-C	8.0529	0.0001	9913	0.0001
small-C/ small-S	1.4693	0.1409	9929	0.1444
small-C/ medium-S	8.5862	0.0001	9941	0.0001
small-C/ large-S	8.9753	0.0001	9925	0.0001
medium-C/ large-C	6.5992	0.0001	9943	0.0001
medium-C/ small-S	1.7385	0.0774	9941	0.08
medium-C/ medium-S	5.0924	0.0001	9942	0.0001
medium-C/ large-S	6.272	0.0001	9931	0.0001
large-C/ small-S	4.487	0.0001	9940	0.0001
large-C/ medium-S	2.2389	0.0271	9946	0.0264
large-C/ large-S	0.60131	0.5851	9944	0.576
small-S/ medium-S	3.7263	0.0006	9946	0.0002
small-S/ large-S	3.9872	0.0003	9941	0.0001
medium-S/ large-S	2.3952	0.016	9949	0.0188
